# Supplementary material for: A New Species of the Genus Acrossocheilus Oshima, 1919 (Cypriniformes: Cyprinidae) from the Dabie Mountains
Source: Animals (Basel). 2025 Mar 4;15(5):734. doi: 10.3390/ani15050734 (PMC11899002; doi:10.3390/ani15050734)
Supplement: Supplementary file 1 [file animals-15-00734-s001.zip]

Archive with 1 entries (1 files):
- animals-3470594-supplementary.pdf
